# Supplementary material for: Dynamic copay health plans, AI-enabled price transparency, and member experience
Source: Health Aff Sch. 2026 Jun 16;4(6):qxag139. doi: 10.1093/haschl/qxag139 (PMC13271241; doi:10.1093/haschl/qxag139)
Supplement: qxag139_Supplementary_Data [file qxag139_supplementary_data.zip]

Archive with 2 entries (2 files):
- ICMJE Disclosure Form_Arindam Debbarma.docx
- ICMJE Disclosure Form_Bryan Dowd.docx
